# Supplementary material for: Reported Effectiveness of a Text‐Based Post‐Operative Care Intervention After Voluntary Medical Male Circumcision (VMMC) to Improve Quality of Care and Adverse Events Identification in Sub‐Saharan Africa: A Scoping Review
Source: Health Sci Rep. 2026 Jul 4;9(7):e72752. doi: 10.1002/hsr2.72752 (PMC13332858; doi:10.1002/hsr2.72752)
Supplement: Supplementary file 3 — Supporting File 3 [file HSR2-9-e72752-s002.xlsx]

## Sheet: MMAT CHECKLIST R1
				SCREENING QUESTIONS		1. QUALITATIVE STUDIES					2. RANDOMIZED CONTROLLED TRIALS					3. NON-RANDOMIZED STUDIES					4. QUANTITATIVE DESCRIPTIVE STUDIES					5. MIXED METHODS STUDIES					COMMENTS	SCORE (%)
RefID	First author	Year	Citation	S1. Are there clear research questions?	S2. Do the collected data allow to address the research questions?	1.1. Is the qualitative approach appropriate to answer the research question?	1.2. Are the qualitative data collection methods adequate to address the research question?	1.3. Are the findings adequately derived from the data?	1.4. Is the interpretation of results sufficiently substantiated by data?	1.5. Is there coherence between qualitative data sources, collection, analysis and interpretation?	2.1. Is randomization appropriately performed?	2.2. Are the groups comparable at baseline?	2.3. Are there complete outcome data?	2.4. Are outcome assessors blinded to the intervention provided?	2.5 Did the participants adhere to the assigned intervention?	3.1. Are the participants representative of the target population?	3.2. Are measurements appropriate regarding both the outcome and intervention (or exposure)?	3.3. Are there complete outcome data?	3.4. Are the confounders accounted for in the design and analysis?	3.5. During the study period, is the intervention administered (or exposure occurred) as intended?	4.1. Is the sampling strategy relevant to address the research question?	4.2. Is the sample representative of the target population?	4.3. Are the measurements appropriate?	4.4. Is the risk of nonresponse bias low?	4.5. Is the statistical analysis appropriate to answer the research question?	5.1. Is there an adequate rationale for using a mixed methods design to address the research question?	5.2. Are the different components of the study effectively integrated to answer the research question?	5.3. Are the outputs of the integration of qualitative and quantitative components adequately interpreted?	5.4. Are divergences and inconsistencies between quantitative and qualitative results adequately addressed?	5.5. Do the different components of the study adhere to the quality criteria of each tradition of the methods involved?
1	Fabens et al.	2024	Fabens I, et al. WhatsApp versus SMS for 2-way, text-based follow-up after voluntary medical male circumcision in South Africa: exploration of messaging platform choice. JMIR Formative Research. 2024 Oct 16;8(1):e62762.	Yes	Yes											Yes	Yes	Yes	Yes	Yes											Clear objectives and methods, adequate sampling, and reliable measures. Some risk of confounding since platform choice (SMS vs WhatsApp) may correlate with socioeconomic status and smartphone ownership.	80
2	Unsworth et al.	2025	Unsworth M, et al. Expanding two-way texting for post-operative follow-up: A cost analysis of the implementation and scale-up in routine voluntary medical male circumcision settings in South Africa. PLOS Global Public Health. 2025 Apr 22;5(4):e0004049.	Yes	Yes											Yes	Yes	Yes	Yes	Yes											Appropriate costing methods; confounding possible from implementation maturity and site variation not adjusted for. Limited sensitivity analysis.	75
3	Feldacker et al.	2023	Feldacker C, et al. Expanding the Evidence on the Safety and Efficiency of 2-Way Text Messaging–Based Telehealth for Voluntary Medical Male Circumcision Follow-up Compared With In-Person Reviews: Randomized Controlled Trial in Rural and Urban South Africa. Journal of medical Internet research. 2023 May 9;25:e42111.	Yes	Yes						Yes	Yes	Yes	Yes	Yes																Strong randomization and outcome assessment minimize confounders; attrition bias low. Well-conducted pragmatic RCT.	100
4	Fabens et al.	2025	Fabens I, et al. When evidence is not enough: A qualitative exploration of healthcare workers’ perspectives on expansion of two-way texting (2wT) for post-circumcision follow-up in South Africa. PLOS Digital Health. 2025 Jun 5;4(6):e0000867.	Yes	Yes	Yes	Yes	Yes	Yes	Yes																					Rigorous qualitative design with triangulation; potential interviewer bias; reflexivity adequately described. No major confounders.	80
5	Marongwe et al.	2022	Marongwe P, et al. Transitioning a digital health innovation from research to routine practice: two-way texting for male circumcision follow-up in Zimbabwe. PLOS Digital Health. 2022 Jun 15;1(6):e0000066.	Yes	Yes											Yes	Yes	Yes	Yes	Yes											Non-randomized design; confounding from program maturity, temporal trends, and staffing not controlled. Strong real-world data quality.	75
6	Feldacker et al.	2020	Feldacker C, et al. Usability and acceptability of a two-way texting intervention for post-operative follow-up for voluntary medical male circumcision in Zimbabwe. PloS one. 2020 Jun 16;15(6):e0233234.	Yes	Yes	Yes	Yes	Yes	Yes	Yes																					Clear design; confounders minimal; integration of qualitative and quantitative data coherent. Possible social desirability bias.	80
7	Feldacker et al.	2020	Feldacker C, et al. Reducing provider workload while preserving patient safety: a randomized control trial using 2-way texting for postoperative follow-up in Zimbabwe's voluntary medical male circumcision program. JAIDS Journal of Acquired Immune Deficiency Syndromes. 2020 Jan 1;83(1):16-23.	Yes	Yes											Yes	Yes	Yes	Yes	Yes											Random allocation, low attrition, reliable outcome measures; confounders effectively minimized.	100
8	Day et al.	2023	Day S, et al. Centering frontline health care workers in digital innovation design to inform the optimization of an app for improved male circumcision follow-up in South Africa: qualitative usability study. JMIR formative research. 2023 Mar 22;7:e44122.	Yes	Yes	Yes	Yes	Yes	Yes	Yes																					Clear research question and thematic analysis; potential selection bias (only engaged HCWs). Reflexivity acknowledged.	80
9	Piennar et al.	2023	Pienaar J, et al. ‘I understood the texting process well’. Participant perspectives on usability and acceptability of SMS-based telehealth follow-up after voluntary medical male circumcision in South Africa. Digital health. 2023 Aug;9:20552076231194924.	Yes	Yes	Yes	Yes	Yes	Yes	Yes																					Appropriate design; potential self-selection bias and unmeasured confounders (education, literacy). Moderate response bias.	75
10	Elkins et al.	2024	Elkins C, et al. “Endless opportunities”: A qualitative exploration of facilitators and barriers to scale-up of two-way texting follow-up after voluntary medical male circumcision in Zimbabwe. PloS one. 2024 May 10;19(5):e0296570.	Yes	Yes	Yes	Yes	Yes	Yes	Yes																					Multi-country qualitative; confounding minimal; rigorous analysis but differences in context may affect transferability.	80
11	Babigumira et al.	2020	Babigumira JB, et al. Cost-effectiveness analysis of two-way texting for post-operative follow-up in Zimbabwe’s voluntary medical male circumcision program. PloS one. 2020 Sep 30;15(9):e0239915.	Yes	Yes											Yes	Yes	Yes	Yes	Yes											Based on RCT data with good internal validity; cost assumptions transparent. No major confounding but generalizability limited.	85
12	Su et al.	2023	Su Y, et al. Cost savings in male circumcision post-operative care using two-way text-based follow-up in rural and urban South Africa. Plos one. 2023 Nov 16;18(11):e0294449.	Yes	Yes						Yes	Yes	Yes	Yes	Yes																Strong analytic approach; possible confounding from differing site resource inputs not adjusted for.	75
13	Setswe G,	2025	Setswe G, et al. Finding the balance between rigour and relevance: implementing adaptations to the implementation of a pragmatic randomised controlled trial of a two-way texting intervention for voluntary medical male circumcision in South Africa. BMJ open. 2025 Apr 1;15(4):e091934.	Yes	Yes											Yes	Yes	Yes	Yes	Yes											Narrative design; lacks methodological transparency for qualitative synthesis; no confounder control applicable.	70
14	Feldacker C, et al	2025	Feldacker C, et al. Strengthening evidence for text-based telehealth in post-operative care: A pragmatic study of the reach and effectiveness of two-way, text-based follow-up after voluntary medical male circumcision in South Africa. Plos one. 2025 Oct 3;20(10):e0314436.	Yes	Yes											Yes	Yes	Yes	Yes	Yes											Real-world pragmatic design with strong data quality; minor confounding from variable site maturity acknowledged and discussed.	90
